# Supplementary material for: Interactions between Hydrolysable Tannins and Lipid Vesicles from Escherichia coli with Isothermal Titration Calorimetry
Source: Molecules. 2022 May 17;27(10):3204. doi: 10.3390/molecules27103204 (PMC9146631; doi:10.3390/molecules27103204)
Supplement: Supplementary file 1 [file molecules-27-03204-s001.zip]

Archive with 1 entries (1 files):
- molecules-1684082-supplementary.pdf
